# Supplementary material for: Elucidation of Ubiquitin-Related Functions via an Ubiquitin Overexpression Approach
Source: Cells. 2024 Dec 5;13(23):2011. doi: 10.3390/cells13232011 (PMC11639773; doi:10.3390/cells13232011)
Supplement: Supplementary file 1 [file cells-13-02011-s001.zip]

Archive with 1 entries (1 files):
- cells-3337335-supplementary.xlsx
