# Supplementary material for: Elucidation of Ubiquitin-Related Functions via an Ubiquitin Overexpression Approach
Source: Cells. 2024 Dec 5;13(23):2011. doi: 10.3390/cells13232011 (PMC11639773; doi:10.3390/cells13232011)
Supplement: Supplementary file 1 [file cells-13-02011-s001.zip › cells-3337335-supplementary.xlsx]

## Sheet: Table S1 strains
	Table S1 Strains used in this study
	Name	genotype	Source/Reference/Note
	W303a	MATa ade2-1 can1-100 his3-12, 16 leu2-3, 112 trp1-1 ura3-1	Rothstein
	W303a	MATα ade2-1 can1-100 his3-12, 16 leu2-3, 112 trp1-1 ura3-1	Rothstein
	Y914	W303a, ubi4D::KanMX	Ishii et al, 2018 [32]
	6-2 ubi4	W303a, ubi4D, 6-2,	6-2 original mutant
	6-2x3W	W303a, spc2-C199T	6-2 original mutant was crossed with W303 3 times
	Y1355	W303a, spc2-C199T	6-2 original mutant was crossed with W303 4 times
	Y2198	W303a, ubi4D::KanMX, spc2-C199T	ubi4D:::KanMX in Y1355
	Y1527	W303a, spc2D::KanMX	spc2D::KanMX in W303
	Y204	W303a, cdc48-3	DBY4060 was mated with W303 6 times
	Y202	W303a, cdc48-3	Kimura et al, 2009 [33]
	Y1495	W303a, cdc48-3 spc2Δ::KanMX	Y202 x Y1527
	Y423	BY4741a MATa his3Δ1 leu2Δ0 met15Δ0 ura3Δ0	Euroscarf
	Y1479	BY4741 spc2Δ::KanMX	Euroscarf
	Y1533	BY4741 hrd1Δ::KanMX	Euroscarf
	Y2204	BY4741 spc2Δ::hphNT1	KanMX changed with hphNT1 in Y1479
	Y2211	BY4741 hrd1Δ::KanMX, spc2Δ::hphNT1	hrd1Δ::KanMX in Y2204
	Y1532	BY4741 doa10Δ::KanMX	Euroscarf
	Y2212	BY4741 doa10Δ::KanMX spc2Δ::hphNT1	doa10Δ::KanMX in Y2204
	DBY4060	MATa, his4-619, cdc48-3	Botstein

## Sheet: Table S2 oligos
	Table S2. Oligonucleotide primers used in this study
	No.	Name	Sequences
	1386	SPC2 Kpn	AATTGGTACCGTCAACCCACCTCTAGTTGTGGAGT
	1387	SPC2 Sac	AATTGAGCTCTGGAGTACCAAACGACGTGCTGTAT
	1454	For SPC2	GATGAGCCAAGCATGATTTGAATCGGATGG
	1455	Rev SPC2	GGCAAGAACAGTTGGAGTACCAAACGACGT
	1456	SPC2 check	GTCAACCCACCTCAGTTGTGGAGTCCATC
		KanB	CTGCAGCGAGGAGCCGTAAT
	1541	HRD1 up 180	CGATAAATTTCCATACGTGCCGACAGGAC
	1542	DOA10 up 130	GATGATTATGACCGATCTATGAAGCCAT
	2795	DOA10 up 395	AGTAACATGAATAGTACTAAACAGATG
	2796	DOA10 down 337	GCAGAGATAATCCTATACTCTTGGAAG
	2797	DOA10 up 519 for check	CCATTATGAGGATTCCTAGATCCTC

## Sheet: Table S3 plasmids
	Table S3. Plasmids used in this study
	No.	Plasmid name	Source/Reference
		pRS316	Sikorski,R.S. and Hieter,P 1989 [34]
		pRS315	Sikorski,R.S. and Hieter,P 1989 [34]
	M212	pRS316-GAL1p-HA-Q80	this study
	E864	pRS316-GPD1p-Ub	this study
	E889	pRS315-GAL1p-Ub	this study
	E446	pKT10-GAP1p-Ub	Gift from Dr. Y. Saeki
	E813	pRS316-BRO1	Kimura et al, 2015 [35]
	E974	pRS316-SPC2(pSPC2)	this study
	E1121	pRS316-HRD1	this study
	E1120	pKN303	Gift from Dr.K.Nakatsukasa

## Sheet: Table S4 genome seq
	Table S4 Information of genome sequencing in this study
	Phenotype	Total numbers of raw readsa	Total numbers of filtered readsa	Total bases of filtered readsa (bp)	Total numbers of mapped readsa	Genome coverageb	Accession number
	Wild-type	1365588	1317074	349561722	1309429	28.1	DRR550211
	Mutant	1904300	1834206	488826545	1815271	39.3	DRR550212
	aPaired-end reads.
	bCalculated from total bases of filtered reads (bp) / genome size of Saccharomyces cerevisiae strain W303 (12,433,409 bp).
